# Supplementary material for: Social and asocial learning in zebrafish are encoded by a shared brain network that is differentially modulated by local activation
Source: Commun Biol. 2023 Jun 13;6:633. doi: 10.1038/s42003-023-04999-5 (PMC10260970; doi:10.1038/s42003-023-04999-5)
Supplement: Supplementary file 3 — Supplementary Data 1 [file 42003_2023_4999_MOESM3_ESM.xlsx]

## Sheet: Plus-maze training
	Training Trial	% correct choices
		Social Learning (SL)																										Social Control (SC)												Asocial Learning (AL)
	8	37.5	37.5	50	37.5	25	37.5	62.5	37.5	37.5	37.5	37.5	37.5	37.5	12.5	12.5	25	37.5	50	12.5	37.5	37.5	50	12.5	12.5	25	25	0	0	25	12.5	25	12.5	0	37.5	25	37.5	12.5	25	12.5	25	37.5	12.5	25	25	25	37.5	25	12.5
	16	37.5	12.5	37.5	37.5	50	37.5	37.5	37.5	37.5	50	62.5	50	62.5	12.5	25	37.5	0	12.5	62.5	50	37.5	12.5	12.5	12.5	12.5	25	12.5	0	0	50	12.5	75	12.5	12.5	50	12.5	12.5	12.5	12.5	25	25	37.5	0	25	50	37.5	37.5	25
	24	37.5	37.5	37.5	25	50	25	25	37.5	37.5	37.5	37.5	50	37.5	37.5	37.5	37.5	25	25	37.5	62.5	37.5	12.5	25	12.5	12.5	25	50	25	25	25	25	37.5	50	37.5	12.5	25	62.5	25	12.5	37.5	37.5	50	50	62.5	37.5	50	62.5	75
	32	37.5	37.5	12.5	25	75	0	62.5	37.5	62.5	62.5	62.5	62.5	50	50	75	37.5	0	12.5	62.5	50	62.5	37.5	37.5	12.5	25	25	25	37.5	12.5	12.5	50	37.5	12.5	50	37.5	25	12.5	12.5	25	12.5	37.5	37.5	50	12.5	37.5	75	62.5	50
	40	37.5	62.5	50	62.5	62.5	25	50	37.5	62.5	62.5	50	62.5	62.5	75	50	50	25	50	87.5	50	50	50	75	50	75	50	12.5	12.5	12.5	12.5	62.5	25	0	75	25	37.5	12.5	37.5	0	12.5	75	62.5	37.5	50	25	50	75	37.5
	48	62.5	62.5	50	50	75	50	62.5	50	50	75	62.5	37.5	62.5	62.5	50	50	37.5	37.5	62.5	62.5	87.5	37.5	50	62.5	50	62.5	12.5	25	12.5	37.5	50	25	37.5	37.5	12.5	25	25	37.5	37.5	50	62.5	75	62.5	87.5	62.5	37.5	87.5	50
	Arm	Time duration in arm during Probe Trial (s)
		Social Learning (SL)															Social Control (SC)												Asocial Learning (AL)											Asocial Control (AC)
	Target	6.69777	21.093	16.4279	28.7238	17.3942	14.9617	19.8267	11.1629	43.5855	18.6938	12.0293	14.5285	29.99	15.0283	13.0623	11.0297	10.7631	15.095	4.06531	5.59813	4.43186	2.999	12.4625	6.03132	11.6628	19.86	14.995	17.2276	21.8261	19.4935	16.7611	15.3949	13.9287	16.7281	17.2942	26.4036	13.3955	20.7264	15.9947	23.8587	15.0616	9.5968	11.5961	12.1626	6.2979	12.929	0	8.93036
	Front	7.46418	4.7984	7.56415	6.63112	5.89803	7.89737	0	5.46485	0	9.8967	0	9.93002	7.1976	6.06465	9.39687	12.8957	9.99667	4.69843	7.23092	7.59747	8.59713	5.13162	5.63146	6.83106	9.36355	8.63046	6.36455	3.2989	9.03032	3.39887	14.0953	7.29757	9.53016	4.36521	12.2293	0	18.8604	7.23092	4.46518	2.13262	9.16361	15.6281	10.963	9.43019	8.13062	8.73042	2.03266	3.09897
	Left	9.39687	3.26558	9.66345	1.53282	0	18.1273	5.56481	10.1633	4.29857	9.2969	12.3959	2.79907	3.46551	12.9623	12.7624	0.766411	13.4289	9.99667	13.9287	10.7964	7.43086	3.43219	9.69677	17.9607	8.29723	3.99867	5.63146	3.66544	16.861	14.1619	2.13262	9.2969	2.59913	6.5978	9.79673	6.39244	7.03099	5.86471	17.7274	11.896	1.46618	12.8291	13.4955	2.33256	3.39887	6.66445	0.799733	2.36588
	Right	7.26425	7.4975	13.8287	6.06465	6.83106	8.79707	1.1996	8.96368	0	8.73042	11.5295	6.39787	15.2283	12.3292	7.93069	13.3955	6.16461	10.3299	7.99733	7.53082	14.7951	7.26425	10.4632	1.76608	3.06564	2.86571	6.09797	7.23092	4.7984	13.3289	6.23126	7.83072	7.23092	16.128	2.63246	11.5342	4.09863	5.43152	3.26558	1.83272	20.7931	3.23226	5.06498	9.33022	6.53116	6.53116	0	2.76574
[truncated: 20 more columns]

## Sheet: Cfos positive cell counts
	ID	OB
		SL left	SL right	SC left	SC right	AL left	AL right	AC left	AC right
	1	0.0161008	0.0162465	0.00422604	0.00277411	0.00553197	0.00296763	0.000249932	0.000702385
	2	0.0455623	0.021457	0.0003643	0.00526124	0.00323448	0.00128434	0.0133617	0.0112686
	3	0.0189813	0.0208734	0.00347206	0.00115453	0.00580507	0.00424598	0.0199988	0.0188965
	4	0.0120224	0.0128347	0.0071048	0.00811913	0.00684701	0.00978999	0.00757449	0.00635933
	5	0.00675857	0.00420105	0.00526124	0.00857111	0.0075272	0.00899009	0.00828651	0.0089976
	6	0.00397323	0.00386088	0	0	0.0134236	0.00868032	0.00626333	0.00757449
	7	0.0168348	0.0257632	0.0098972	0.00823746	0.00188434	0.00862108	0.000254268	0.000163505
	8	0.0239063	0.0185823	0.00958848	0.0101481	0.00989253	0.00794181	0.00354228	0.00769803
		Vv
		SL left	SL right	SC left	SC right	AL left	AL right	AC left	AC right
	1	0.0306402	0.0325595	0.00330143	0.00211873	0.00496559	0.00784041	0.00247926	0.00169381
	2	0.0175178	0.0151937	0.000425713	0.000528402	0.0053518	0.00398282	0.0110389	0.00707007
	3	0.0280909	0.0355447	0.0119936	0.00944753	0.0079948	0.00620562	0.0163946	0.0191817
	4	0.012014	0.0171684	0.0083171	0.00513561	0.00356499	0.00386546	0.00365307	0.00379952
	5	0.00334173	0.00216753	0.0154291	0.0138345	0.00617391	0.00637338	0.00842219	0.0107346
	6	0.00624314	0.005506	0.00417503	0.00468413	0.00559516	0.00740812	0.0102902	0.00814255
	7	0.0279722	0.0239818	0.00187048	0.00400596	0.00485132	0.00555472	6.23526e-05	0.00010433
	8	0.0126698	0.0149766	0.00961052	0.0124675	0.00367907	0.00289384	0.0116863	0.0102087
		HAV
		SL left	SL right	SC left	SC right	AL left	AL right	AC left	AC right
	1	0.00750789	0.00748382	0.00222497	0.00141626	0.00498703	0.00392575	0.000720461	0.00132802
	2	0.0016809	0.00336058	0.00477797	0.0042061	0.00346264	0.000584454	0.00500527	0.000735294
	3	0.00718133	0.00998004	0.001287	0.00324304	0.00302497	0.00507776	0.0062021	0.0120713
	4	0.00319898	0.00939407	0	0.000956938	0.000498008	0.00708678	0.00680202	0.00481307
	5	0	0.00200516	0	0	0.00607163	0.00187784	0.00294274	0.00273609
	6	0.000734754	0.00177721	0	0.000214225	0	0.00115741	0.00705432	0.0140835
	7	0.0059952	0.00180832	0	0	0	0.000819672	0.000171939	0.000206472
	8	0.0098027	0.0125037	0.00110061	0.000687049	0.00162602	0.00167785	0	0.00173669
		VM
		SL left	SL right	SC left	SC right	AL left	AL right	AC left	AC right
	1	0.00233652	0.00767448	0.000296472	0.000325627	0.00224467	0.00110619	0	0.000682361
	2	0.00509879	0.00776336	0	0.00111235	0	0	0.00635359	0.002399
	3	0.0045045	0.00403497	0	0	0.00362319	0.00196078	0.00871157	0.00597614
	4	0	0	0	0	0.00324238	0.00199336	0.0135409	0.00147711
	5	0	0.0116855	0.00149477	0	0	0	0.000895255	0.00865568
	6	0.00329877	0	0	0	0.000553097	0.000706714	0.00270022	0
	7	0.0138777	0.00700052	0	0	0.002002	0.00329308	0	0
	8	0.0024024	0.0020436	0.00107296	0.000886525	0	0	0	0
		HAD
		SL left	SL right	SC left	SC right	AL left	AL right	AC left	AC right
	1	0.00106952	0.00143335	0.000488759	0.000976411	0.000455489	0.001068	0.000410341	0
	2	0.00237342	0	0.00119808	0.00257023	0	0	0.00494723	0.00123153
	3	0.00242522	0.00179453	0.00151976	0.00110346	0	0	0.00144241	0.00253485
	4	0.0010084	0.000513084	0.000649562	0.000341763	0.000406835	0	0.00241254	0.000902935
	5	0.00147384	0	0	0.00068306	0.000563063	0	0.00432037	0.00286362
	6	0.00177368	0.000815328	0	0	0	0.00047619	0	0.00174368
	7	0.00351807	0.00260286	0.00244243	0.00116144	0.00079639	0.000989641	0.000184094	0.00054615
	8	0.00125156	0.000317058	0.00138953	0.0010981	0.000420345	0.000296121	0.00130514	0.000318573
		ATN
		SL left	SL right	SC left	SC right	AL left	AL right	AC left	AC right
	1	0.00411215	0.00119761	0.00270026	0.000412712	0.00287984	0.00178386	0	0
	2	0.00198095	0.00272777	0	0	0	0	0.00926348	0.00504327
	3	0	0	0	0.00129401	0	0	0.00204666	0.0012551
	4	0	0	0.00600623	0.00370959	0.00495076	0	0.000554939	0.00138889
	5	0	0.00157793	0.00214439	0.00248602	0	0	0.00312519	0.00173655
	6	0.000427168	0	0.000311042	0	0	0	0.000346021	0.00289534
	7	0.00163132	0.00124069	0	0.000994392	0	0.000835073	0	0.000290023
	8	0	0.000501253	0.00328603	0	0	0	0.00458306	0.00561962

## Sheet: Discrimination Training
		% correct choices
	Trial	Conditioned to fish				Conditioned to circle
	8	37.5	75	50	62.5	25	50	100	62.5	50
	16	50	75	75	37.5	75	87.5	87.5	37.5	62.5
	24	75	50	75	87.5	50	75	75	62.5	75
	32	75	75	62.5	50	75	50	75	50	50
	40	87.5	87.5	87.5	87.5	75	87.5	100	50	75
	Probe Trial	100	100	100	100	100	100	100	75	75

## Sheet: Preference Test
	ID	% time in ROI
		Fish side	Circle side
	1	35	10.8333
	2	13.3333	20.8333
	3	10.8333	23.3333
	4	25.8333	15.8333
	5	30	4.16667
	6	15	18.3333
	7	34.1667	4.16667
	8	46.6667	0
	9	12.5	25.8333
	10	19.1667	19.1667
	11	42.5	0.833333
	12	20	19.1667
	13	14.1667	18.3333
	14	31.6667	6.66667
	15	24.1667	16.6667
	16	34.1667	10.8333

## Sheet: Cue Specificity Task
	Trial	Choice	ID	Training cue	Day			ID	Choice at Probe Trial	Training cue	Probe cue	Matching
	1	1	1	Circle	1			1	1	Circle	Circle	Congruent
	1	0	2	Circle	1			2	0	Circle	Fish	Incongruent
	1	1	3	Fish	1			3	1	Fish	Fish	Congruent
	1	1	4	Fish	1			4	0	Fish	Circle	Incongruent
	1	1	5	Circle	1			5	1	Circle	Circle	Congruent
	1	0	6	Circle	1			6	1	Circle	Fish	Incongruent
	1	1	7	Fish	1			7	1	Fish	Fish	Congruent
	1	0	8	Fish	1			8	1	Fish	Circle	Incongruent
	1	1	9	Circle	1			9	0	Circle	Circle	Congruent
	1	0	10	Circle	1			10	1	Circle	Fish	Incongruent
	1	0	11	Fish	1			11	0	Fish	Circle	Incongruent
	1	1	12	Fish	1			12	1	Fish	Fish	Congruent
	1	0	13	Circle	1			13	1	Circle	Circle	Congruent
	1	1	14	Circle	1			14	0	Circle	Fish	Incongruent
	1	0	15	Fish	1			15	0	Fish	Fish	Congruent
	1	1	16	Fish	1			16	0	Fish	Circle	Incongruent
	1	1	17	Circle	1			17	1	Circle	Fish	Incongruent
	1	0	18	Circle	1			18	1	Circle	Circle	Congruent
	1	0	19	Fish	1			19	1	Fish	Circle	Incongruent
	1	1	20	Fish	1			20	1	Fish	Fish	Congruent
	1	0	21	Circle	1			21	1	Circle	Circle	Congruent
	1	1	22	Circle	1			22	0	Circle	Fish	Incongruent
	1	1	23	Fish	1			23	1	Fish	Fish	Congruent
	1	0	24	Fish	1			24	1	Fish	Circle	Incongruent
	1	1	25	Circle	1			25	1	Circle	Circle	Congruent
	1	1	26	Circle	1			26	0	Circle	Fish	Incongruent
	1	1	27	Fish	1			27	1	Fish	Fish	Congruent
	1	0	28	Fish	1			28	0	Fish	Circle	Incongruent
	1	0	29	Circle	1			29	1	Circle	Circle	Congruent
	1	0	30	Circle	1			30	0	Circle	Fish	Incongruent
	1	0	31	Fish	1			31	1	Fish	Fish	Congruent
	1	1	32	Fish	1			32	0	Fish	Circle	Incongruent
	1	0	33	Circle	1			33	1	Circle	Circle	Congruent
	2	1	1	Circle	1
	2	0	2	Circle	1
	2	1	3	Fish	1
	2	1	4	Fish	1
	2	1	5	Circle	1
	2	0	6	Circle	1
	2	1	7	Fish	1
	2	1	8	Fish	1
	2	1	9	Circle	1
	2	1	10	Circle	1
	2	1	11	Fish	1
	2	1	12	Fish	1
	2	0	13	Circle	1
	2	0	14	Circle	1
	2	1	15	Fish	1
	2	1	16	Fish	1
	2	1	17	Circle	1
	2	0	18	Circle	1
	2	1	19	Fish	1
	2	1	20	Fish	1
	2	0	21	Circle	1
	2	0	22	Circle	1
	2	1	23	Fish	1
	2	1	24	Fish	1
	2	1	25	Circle	1
	2	1	26	Circle	1
	2	0	27	Fish	1
	2	0	28	Fish	1
	2	0	29	Circle	1
	2	0	30	Circle	1
	2	0	31	Fish	1
	2	1	32	Fish	1
	2	1	33	Circle	1
	3	1	1	Circle	1
	3	0	2	Circle	1
	3	0	3	Fish	1
	3	1	4	Fish	1
	3	0	5	Circle	1
	3	0	6	Circle	1
	3	1	7	Fish	1
	3	1	8	Fish	1
	3	1	9	Circle	1
	3	0	10	Circle	1
	3	0	11	Fish	1
	3	1	12	Fish	1
	3	0	13	Circle	1
	3	0	14	Circle	1
	3	1	15	Fish	1
	3	0	16	Fish	1
	3	0	17	Circle	1
	3	1	18	Circle	1
	3	0	19	Fish	1
	3	1	20	Fish	1
	3	0	21	Circle	1
	3	1	22	Circle	1
	3	1	23	Fish	1
	3	1	24	Fish	1
	3	1	25	Circle	1
	3	1	26	Circle	1
	3	1	27	Fish	1
	3	1	28	Fish	1
	3	1	29	Circle	1
	3	0	30	Circle	1
	3	0	31	Fish	1
	3	0	32	Fish	1
	3	1	33	Circle	1
	4	1	1	Circle	1
	4	0	2	Circle	1
	4	0	3	Fish	1
	4	1	4	Fish	1
	4	1	5	Circle	1
	4	1	6	Circle	1
	4	1	7	Fish	1
	4	1	8	Fish	1
	4	0	9	Circle	1
	4	1	10	Circle	1
	4	0	11	Fish	1
	4	0	12	Fish	1
	4	1	13	Circle	1
	4	0	14	Circle	1
	4	0	15	Fish	1
	4	0	16	Fish	1
	4	1	17	Circle	1
	4	0	18	Circle	1
	4	0	19	Fish	1
	4	0	20	Fish	1
	4	0	21	Circle	1
	4	0	22	Circle	1
	4	1	23	Fish	1
	4	0	24	Fish	1
	4	0	25	Circle	1
	4	1	26	Circle	1
	4	1	27	Fish	1
	4	1	28	Fish	1
	4	0	29	Circle	1
	4	1	30	Circle	1
	4	1	31	Fish	1
	4	1	32	Fish	1
	4	0	33	Circle	1
	5	1	1	Circle	1
	5	1	2	Circle	1
	5	0	3	Fish	1
	5	1	4	Fish	1
	5	1	5	Circle	1
	5	1	6	Circle	1
	5	0	7	Fish	1
	5	1	8	Fish	1
	5	0	9	Circle	1
	5	1	10	Circle	1
	5	1	11	Fish	1
	5	0	12	Fish	1
	5	1	13	Circle	1
	5	1	14	Circle	1
	5	1	15	Fish	1
	5	0	16	Fish	1
	5	0	17	Circle	1
	5	0	18	Circle	1
	5	1	19	Fish	1
	5	1	20	Fish	1
	5	0	21	Circle	1
	5	1	22	Circle	1
	5	1	23	Fish	1
	5	1	24	Fish	1
	5	0	25	Circle	1
	5	1	26	Circle	1
	5	0	27	Fish	1
	5	0	28	Fish	1
	5	1	29	Circle	1
	5	0	30	Circle	1
	5	1	31	Fish	1
	5	1	32	Fish	1
	5	1	33	Circle	1
	6	1	1	Circle	1
	6	1	2	Circle	1
	6	1	3	Fish	1
	6	1	4	Fish	1
	6	1	5	Circle	1
	6	0	6	Circle	1
	6	1	7	Fish	1
	6	1	8	Fish	1
	6	1	9	Circle	1
	6	0	10	Circle	1
	6	1	11	Fish	1
	6	0	12	Fish	1
	6	0	13	Circle	1
	6	1	14	Circle	1
	6	1	15	Fish	1
	6	0	16	Fish	1
	6	0	17	Circle	1
	6	1	18	Circle	1
	6	1	19	Fish	1
	6	1	20	Fish	1
	6	1	21	Circle	1
	6	0	22	Circle	1
	6	0	23	Fish	1
	6	1	24	Fish	1
	6	0	25	Circle	1
	6	0	26	Circle	1
	6	0	27	Fish	1
	6	0	28	Fish	1
	6	0	29	Circle	1
	6	0	30	Circle	1
	6	0	31	Fish	1
	6	0	32	Fish	1
	6	0	33	Circle	1
	7	1	1	Circle	1
	7	1	2	Circle	1
	7	1	3	Fish	1
	7	1	4	Fish	1
	7	0	5	Circle	1
	7	0	6	Circle	1
	7	0	7	Fish	1
	7	1	8	Fish	1
	7	1	9	Circle	1
	7	1	10	Circle	1
	7	1	11	Fish	1
	7	1	12	Fish	1
	7	1	13	Circle	1
	7	0	14	Circle	1
	7	1	15	Fish	1
	7	0	16	Fish	1
	7	0	17	Circle	1
	7	1	18	Circle	1
	7	0	19	Fish	1
	7	1	20	Fish	1
	7	0	21	Circle	1
	7	0	22	Circle	1
	7	0	23	Fish	1
	7	1	24	Fish	1
	7	0	25	Circle	1
	7	1	26	Circle	1
	7	0	27	Fish	1
	7	0	28	Fish	1
	7	0	29	Circle	1
	7	0	30	Circle	1
	7	0	31	Fish	1
	7	0	32	Fish	1
	7	0	33	Circle	1
	8	1	1	Circle	1
	8	1	2	Circle	1
	8	1	3	Fish	1
	8	0	4	Fish	1
	8	0	5	Circle	1
	8	0	6	Circle	1
	8	1	7	Fish	1
	8	1	8	Fish	1
	8	0	9	Circle	1
	8	0	10	Circle	1
	8	1	11	Fish	1
	8	1	12	Fish	1
	8	0	13	Circle	1
	8	0	14	Circle	1
	8	0	15	Fish	1
	8	1	16	Fish	1
	8	0	17	Circle	1
	8	1	18	Circle	1
	8	0	19	Fish	1
	8	1	20	Fish	1
	8	1	21	Circle	1
	8	1	22	Circle	1
	8	0	23	Fish	1
	8	0	24	Fish	1
	8	0	25	Circle	1
	8	0	26	Circle	1
	8	0	27	Fish	1
	8	0	28	Fish	1
	8	0	29	Circle	1
	8	0	30	Circle	1
	8	1	31	Fish	1
	8	0	32	Fish	1
	8	0	33	Circle	1
	9	1	1	Circle	2
	9	1	2	Circle	2
	9	0	3	Fish	2
	9	1	4	Fish	2
	9	0	5	Circle	2
	9	1	6	Circle	2
	9	1	7	Fish	2
	9	1	8	Fish	2
	9	1	9	Circle	2
	9	1	10	Circle	2
	9	0	11	Fish	2
	9	1	12	Fish	2
	9	1	13	Circle	2
	9	1	14	Circle	2
	9	1	15	Fish	2
	9	1	16	Fish	2
	9	1	17	Circle	2
	9	1	18	Circle	2
	9	0	19	Fish	2
	9	1	20	Fish	2
	9	1	21	Circle	2
	9	1	22	Circle	2
	9	1	23	Fish	2
	9	0	24	Fish	2
	9	1	25	Circle	2
	9	0	26	Circle	2
	9	1	27	Fish	2
	9	0	28	Fish	2
	9	0	29	Circle	2
	9	0	30	Circle	2
	9	1	31	Fish	2
	9	1	32	Fish	2
	9	0	33	Circle	2
	10	1	1	Circle	2
	10	1	2	Circle	2
	10	1	3	Fish	2
	10	1	4	Fish	2
	10	0	5	Circle	2
	10	1	6	Circle	2
	10	1	7	Fish	2
	10	1	8	Fish	2
	10	1	9	Circle	2
	10	1	10	Circle	2
	10	0	11	Fish	2
	10	1	12	Fish	2
	10	1	13	Circle	2
	10	1	14	Circle	2
	10	0	15	Fish	2
	10	0	16	Fish	2
	10	1	17	Circle	2
	10	1	18	Circle	2
	10	1	19	Fish	2
	10	1	20	Fish	2
	10	0	21	Circle	2
	10	1	22	Circle	2
	10	1	23	Fish	2
	10	1	24	Fish	2
	10	1	25	Circle	2
	10	1	26	Circle	2
	10	1	27	Fish	2
	10	1	28	Fish	2
	10	1	29	Circle	2
	10	1	30	Circle	2
	10	1	31	Fish	2
	10	1	32	Fish	2
	10	1	33	Circle	2
	11	1	1	Circle	2
	11	1	2	Circle	2
	11	1	3	Fish	2
	11	0	4	Fish	2
	11	1	5	Circle	2
	11	1	6	Circle	2
	11	1	7	Fish	2
	11	1	8	Fish	2
	11	1	9	Circle	2
	11	1	10	Circle	2
	11	1	11	Fish	2
	11	1	12	Fish	2
	11	0	13	Circle	2
	11	0	14	Circle	2
	11	1	15	Fish	2
	11	1	16	Fish	2
	11	1	17	Circle	2
	11	1	18	Circle	2
	11	1	19	Fish	2
	11	0	20	Fish	2
	11	1	21	Circle	2
	11	1	22	Circle	2
	11	1	23	Fish	2
	11	1	24	Fish	2
	11	1	25	Circle	2
	11	1	26	Circle	2
	11	1	27	Fish	2
	11	1	28	Fish	2
	11	1	29	Circle	2
	11	1	30	Circle	2
	11	1	31	Fish	2
	11	1	32	Fish	2
	11	1	33	Circle	2
	12	1	1	Circle	2
	12	0	2	Circle	2
	12	1	3	Fish	2
	12	1	4	Fish	2
	12	1	5	Circle	2
	12	0	6	Circle	2
	12	1	7	Fish	2
	12	1	8	Fish	2
	12	0	9	Circle	2
	12	0	10	Circle	2
	12	0	11	Fish	2
	12	1	12	Fish	2
	12	1	13	Circle	2
	12	1	14	Circle	2
	12	1	15	Fish	2
	12	0	16	Fish	2
	12	1	17	Circle	2
	12	1	18	Circle	2
	12	1	19	Fish	2
	12	1	20	Fish	2
	12	0	21	Circle	2
	12	1	22	Circle	2
	12	1	23	Fish	2
	12	1	24	Fish	2
	12	1	25	Circle	2
	12	1	26	Circle	2
	12	1	27	Fish	2
	12	1	28	Fish	2
	12	1	29	Circle	2
	12	1	30	Circle	2
	12	1	31	Fish	2
	12	1	32	Fish	2
	12	1	33	Circle	2
	13	1	1	Circle	2
	13	0	2	Circle	2
	13	0	3	Fish	2
	13	1	4	Fish	2
	13	1	5	Circle	2
	13	1	6	Circle	2
	13	1	7	Fish	2
	13	1	8	Fish	2
	13	0	9	Circle	2
	13	1	10	Circle	2
	13	1	11	Fish	2
	13	1	12	Fish	2
	13	1	13	Circle	2
	13	1	14	Circle	2
	13	1	15	Fish	2
	13	1	16	Fish	2
	13	1	17	Circle	2
	13	1	18	Circle	2
	13	0	19	Fish	2
	13	1	20	Fish	2
	13	1	21	Circle	2
	13	1	22	Circle	2
	13	1	23	Fish	2
	13	1	24	Fish	2
	13	1	25	Circle	2
	13	1	26	Circle	2
	13	1	27	Fish	2
	13	1	28	Fish	2
	13	1	29	Circle	2
	13	1	30	Circle	2
	13	1	31	Fish	2
	13	1	32	Fish	2
	13	1	33	Circle	2
	14	0	1	Circle	2
	14	1	2	Circle	2
	14	1	3	Fish	2
	14	1	4	Fish	2
	14	1	5	Circle	2
	14	1	6	Circle	2
	14	1	7	Fish	2
	14	0	8	Fish	2
	14	1	9	Circle	2
	14	1	10	Circle	2
	14	1	11	Fish	2
	14	1	12	Fish	2
	14	1	13	Circle	2
	14	1	14	Circle	2
	14	1	15	Fish	2
	14	1	16	Fish	2
	14	0	17	Circle	2
	14	1	18	Circle	2
	14	1	19	Fish	2
	14	1	20	Fish	2
	14	1	21	Circle	2
	14	1	22	Circle	2
	14	1	23	Fish	2
	14	1	24	Fish	2
	14	0	25	Circle	2
	14	1	26	Circle	2
	14	1	27	Fish	2
	14	0	28	Fish	2
	14	1	29	Circle	2
	14	0	30	Circle	2
	14	1	31	Fish	2
	14	1	32	Fish	2
	14	1	33	Circle	2
	15	1	1	Circle	2
	15	1	2	Circle	2
	15	1	3	Fish	2
	15	1	4	Fish	2
	15	1	5	Circle	2
	15	0	6	Circle	2
	15	1	7	Fish	2
	15	1	8	Fish	2
	15	0	9	Circle	2
	15	1	10	Circle	2
	15	1	11	Fish	2
	15	1	12	Fish	2
	15	1	13	Circle	2
	15	1	14	Circle	2
	15	0	15	Fish	2
	15	1	16	Fish	2
	15	0	17	Circle	2
	15	1	18	Circle	2
	15	1	19	Fish	2
	15	1	20	Fish	2
	15	1	21	Circle	2
	15	1	22	Circle	2
	15	1	23	Fish	2
	15	1	24	Fish	2
	15	1	25	Circle	2
	15	0	26	Circle	2
	15	1	27	Fish	2
	15	1	28	Fish	2
	15	1	29	Circle	2
	15	1	30	Circle	2
	15	1	31	Fish	2
	15	0	32	Fish	2
	15	1	33	Circle	2
	16	1	1	Circle	2
	16	1	2	Circle	2
	16	1	3	Fish	2
	16	1	4	Fish	2
	16	1	5	Circle	2
	16	1	6	Circle	2
	16	1	7	Fish	2
	16	1	8	Fish	2
	16	1	9	Circle	2
	16	1	10	Circle	2
	16	1	11	Fish	2
	16	1	12	Fish	2
	16	1	13	Circle	2
	16	1	14	Circle	2
	16	1	15	Fish	2
	16	1	16	Fish	2
	16	1	17	Circle	2
	16	1	18	Circle	2
	16	1	19	Fish	2
	16	1	20	Fish	2
	16	1	21	Circle	2
	16	0	22	Circle	2
	16	1	23	Fish	2
	16	1	24	Fish	2
	16	1	25	Circle	2
	16	1	26	Circle	2
	16	0	27	Fish	2
	16	1	28	Fish	2
	16	1	29	Circle	2
	16	1	30	Circle	2
	16	1	31	Fish	2
	16	0	32	Fish	2
	16	1	33	Circle	2
