# Supplementary material for: Social and asocial learning in zebrafish are encoded by a shared brain network that is differentially modulated by local activation
Source: Commun Biol. 2023 Jun 13;6:633. doi: 10.1038/s42003-023-04999-5 (PMC10260970; doi:10.1038/s42003-023-04999-5)
Supplement: Supplementary file 4 — Supplementary Data 2 [file 42003_2023_4999_MOESM4_ESM.xlsx]

## Sheet: Folha1
Areas	Factor																					Planned Comparisons followed
	Whithin												Between									by Benjamini Hochberg´s
	Laterality			LateralityxSocial			LateralityxLearning			LateralityxSocialxLearning			Social			Learning			SocialxLearning			L: SL-AL			R: SL-AL			L: SC-AC			R: SC-AC
	Х2	p	η2p	Х2	p	η2p	Х2	p	η2p	Х2	p	η2p	Х2	p	η2p	Х2	p	η2p	Х2	p	η2p	Х2	p	η2p	Х2	p	η2p	Х2	p	η2p	Х2	p	η2p
OB	0	1	0	0.005	0.944	0	0.02	0.889	0.001	0.125	0.726	0.004	1.116	0.3	0.038	4.283	0.048	0.133	4.555	0.042	0.14	8.87	0.022	0.396513	7.35	0.022	0.352518	0.0078	1	0.000577444	0.00	1	0
D	0	1	0	0.966	0.334	0.033	0.075	0.786	0.003	1.255	0.272	0.043	2.972	0.096	0.096	0.064	0.801	0.002	1.531	0.226	0.052	2.06	0.652	0.132391	0.27	0.718	0.0196078	0.85	0.718	0.0592334	0.133	0.718	0.00975574
Vd	0	1	0	3.022	0.093	0.097	0.247	0.623	0.009	0.062	0.806	0.002	1.717	0.201	0.058	0.101	0.753	0.004	3.785	0.062	0.119	2.86	0.269	0.174817	2.17	0.269	0.138481	1.27	0.269	0.0859851	1.31	0.269	0.0884537
Dm	0	1	0	0.804	0.378	0.028	0.651	0.426	0.023	0.008	0.929	0	3.006	0.094	0.097	0.823	0.372	0.029	2.166	0.152	0.072	3.29	0.302	0.19595	2.18	0.302	0.139031	0.080	0.779	0.00589102	0.24	0.779	0.0174672
Dl	0	1	0	0.353	0.557	0.012	1.623	0.213	0.055	1.414	0.244	0.048	1.717	0.201	0.058	0.138	0.713	0.005	1.874	0.182	0.063	2.65	0.46	0.164087	0.63	0.499	0.044586	0.475	0.499	0.0339893	0.47	0.499	0.0336435
Dc	0	1	0	0.763	0.39	0.027	0.221	0.642	0.008	0.072	0.79	0.003	0.004	0.953	0	0.206	0.653	0.007	3.298	0.08	0.105	1.92	0.354	0.124514	2.88	0.354	0.175824	0.918	0.381	0.0636704	0.79	0.381	0.0552834
Dp	0	1	0	0.07	0.793	0.003	0.04	0.844	0.001	0.215	0.646	0.008	0.979	0.331	0.034	2.444	0.129	0.08	0.207	0.653	0.007	2.01	0.396	0.129594	1.74	0.396	0.114173	0.378	0.544	0.0272374	0.789	0.509	0.0552173
Vc	0	1	0	0.065	0.801	0.002	1.367	0.252	0.047	0.041	0.84	0.001	1.173	0.288	0.04	0.491	0.489	0.017	4.51	0.043	0.139	5.11	0.128	0.274584	2.07	0.323	0.132948	0.46	0.503	0.0329513	1.37	0.336	0.0921318
Vv	0	1	0	0.111	0.741	0.004	0.198	0.66	0.007	0.607	0.443	0.021	2.605	0.118	0.085	1.689	0.204	0.057	5.03	0.033	0.152	6.42	0.048	0.322289	5.72	0.048	0.297607	0.68	0.554	0.0479549	0.24	0.628	0.0174672
Vl	0	1	0	0.001	0.97	0	0.006	0.94	0	0.423	0.521	0.015	0.248	0.623	0.009	0.709	0.407	0.025	1.596	0.217	0.054	1.81	0.76	0.118223	0.53	0.85	0.0377762	0.22	0.85	0.016035	0.01	0.936	0.000740192
Dd	0	1	0	0.002	0.965	0	0.604	0.444	0.021	0.675	0.418	0.024	0.033	0.857	0.001	1.5	0.231	0.051	0.054	0.818	0.002	2.04	0.648	0.131274	0.21	0.648	0.0153173	0.40	0.648	0.028777	0.41	0.648	0.0294752
Vs	0	1	0	0.082	0.776	0.003	1.429	0.242	0.049	1.209	0.281	0.041	2.147	0.154	0.071	0.314	0.58	0.011	3.761	0.063	0.118	2.55	0.162	0.158879	2.64	0.162	0.163569	0.047	0.83	0.0034694	2.54	0.162	0.158354
Ppa	0	1	0	0.276	0.603	0.01	2.219	0.147	0.073	0.008	0.931	0	3.901	0.058	0.122	0.618	0.438	0.022	1.32	0.26	0.045	1.19	0.568	0.0810075	2.50	0.5	0.15625	0.24	0.836	0.0174672	0.00	1	0
Vp	0	1	0	1.065	0.311	0.037	0.067	0.798	0.002	0.674	0.419	0.024	1.483	0.233	0.05	0.643	0.429	0.022	0.045	0.833	0.002	0.45	0.836	0.0322581	0.006	0.936	0.000444247	0.24	0.836	0.0174672	0.69	0.836	0.0486258
PM	0	1	0	0.162	0.69	0.006	0.131	0.72	0.005	0.364	0.551	0.013	2.642	0.115	0.086	0.352	0.558	0.012	0.892	0.353	0.031	0.31	0.779	0.0224475	0.012	0.915	0.000888099	1.11	0.779	0.0759754	0.74	0.779	0.0519663
PPp	0	1	0	0.006	0.941	0	0	1	0	0.006	0.941	0	9.664	0.004	0.257	0.613	0.44	0.021	5.197	0.03	0.157	4.23	0.098	0.238579	4.34	0.098	0.243274	0.99	0.327	0.068323	1.05	0.327	0.0721649
Hav	0	1	0	0.122	0.729	0.004	0.667	0.421	0.023	0.035	0.853	0.001	0.069	0.794	0.002	3.065	0.091	0.099	7.292	0.012	0.207	6.06	0.04	0.309816	10.28	0.012	0.432296	0.61	0.586	0.0432318	0.17	0.681	0.012436
VM	0	1	0	0.145	0.706	0.005	0.045	0.834	0.002	0.007	0.933	0	0.097	0.758	0.003	2.424	0.131	0.08	7.196	0.012	0.204	6.20	0.038	0.314721	7.46	0.011	0.355916	0.54	0.47	0.0384615	0.43	0.519	0.0308686
A	0	1	0	2.791	0.106	0.091	0.789	0.382	0.027	0.28	0.601	0.01	0.404	0.53	0.014	1.116	0.3	0.038	1.645	0.21	0.056	0.001	0.978	7.40686e-05	0.06	0.978	0.00442478	3.84	0.24	0.221453	1.01	0.648	0.0696072
Had	0	1	0	0.878	0.357	0.03	2.005	0.168	0.067	2.419	0.131	0.08	2.662	0.114	0.087	2.204	0.149	0.073	6.512	0.016	0.189	3.39	0.1	0.20071	0.19	0.666	0.0138787	6.86	0.05	0.336935	5.14	0.06	0.275751
Hv	0	1	0	1.312	0.262	0.045	0.39	0.537	0.014	0.011	0.918	0	1.586	0.218	0.054	0.206	0.653	0.007	6.24	0.019	0.182	2.26	0.144	0.143401	1.77	0.194	0.115914	3.83	0.12	0.221004	4.58	0.12	0.253319
ATN	0	1	0	0.015	0.905	0.001	0.132	0.719	0.005	1.465	0.236	0.05	0.005	0.943	0	4.921	0.035	0.149	2.187	0.15	0.072	0.54	0.62	0.0384615	0.02	0.882	0.00147929	2.68	0.226	0.165637	8.42	0.028	0.384124
VL	0	1	0	0.34	0.564	0.012	0.012	0.912	0	0.093	0.762	0.003	0.031	0.861	0.001	0.106	0.747	0.004	6.712	0.015	0.193	1.81	0.76	0.118223	0.53	0.85	0.0377762	0.22	0.85	0.016035	0.007	0.936	0.00051825
Tpp	0	1	0	0.19	0.666	0.007	0.639	0.431	0.022	1.189	0.285	0.041	5.289	0.029	0.159	1.857	0.184	0.062	1.857	0.184	0.062	0.14	0.712	0.0102639	0.13	0.712	0.00953778	3.25	0.164	0.19403	3.60	0.164	0.210526
PGZ	0	1	0	0.009	0.924	0	0.083	0.776	0.003	0	1	0	0.042	0.839	0.002	0.017	0.897	0.001	1.342	0.257	0.046	0.45	0.506	0.0322581	0.56	0.506	0.0398293	0.87	0.506	0.0605428	0.73	0.506	0.0513001
CP	0	1	0	0.406	0.529	0.014	1.21	0.281	0.041	2.266	0.143	0.075	2.164	0.152	0.072	0.004	0.951	0	3.175	0.086	0.102	0.26	0.611	0.0188953	3.24	0.332	0.193548	1.23	0.368	0.0835031	1.82	0.368	0.118799
Hd	0	1	0	0.161	0.692	0.006	1.183	0.286	0.041	0.118	0.734	0.004	1.773	0.194	0.06	0.143	0.709	0.005	0.987	0.329	0.034	0.54	0.62	0.0384615	0.01	0.937	0.000740192	0.54	0.62	0.0384615	1.20	0.62	0.0816327
LH	0	1	0	0.521	0.476	0.018	0.301	0.588	0.011	0.003	0.954	0	1.108	0.302	0.038	0.805	0.377	0.028	1.277	0.268	0.044	1.58	0.438	0.104775	2.01	0.438	0.129594	0.10	1	0.00735294	0.000	1	0
DTN	0	1	0	0.161	0.692	0.006	0.085	0.773	0.003	5.612	0.025	0.167	0.736	0.398	0.026	0.334	0.568	0.012	0.985	0.329	0.034	2.55	0.488	0.158879	0.33	0.757	0.0238612	0.46	0.757	0.0329513	0.008	0.929	0.000592242
Hc	0	1	0	1.845	0.185	0.062	0.78	0.385	0.027	4.433	0.044	0.137	1.353	0.255	0.046	1.4	0.247	0.048	1.307	0.263	0.045	1.68	0.41	0.110672	3.52	0.284	0.206816	0.37	0.561	0.0266763	0.35	0.561	0.0252708
CM	0	1	0	3.345	0.078	0.107	2.208	0.148	0.073	0.64	0.43	0.022	1.215	0.28	0.042	0.137	0.714	0.005	0.007	0.932	0	0.006	0.94	0.000444247	0.52	0.94	0.0370899	0.006	0.94	0.000444247	0.10	0.94	0.00735294
Dil	0	1	0	0.381	0.542	0.013	3.657	0.066	0.116	0.46	0.503	0.016	3.912	0.058	0.123	0.167	0.686	0.006	4.171	0.051	0.13	0.23	0.636	0.0167516	2.99	0.19	0.181322	3.56	0.19	0.208675	1.90	0.24	0.123377
Cil	0	1	0	2.451	0.129	0.08	0.002	0.967	0	0.458	0.504	0.016	2.212	0.148	0.073	3.075	0.09	0.099	0.126	0.725	0.004	2.58	0.4	0.160448	1.11	0.4	0.0759754	0.47	0.497	0.0336435	1.11	0.4	0.0759754
GC	0	1	0	0.068	0.796	0.002	0.772	0.387	0.027	0.273	0.605	0.01	0.006	0.937	0	1.077	0.308	0.037	0.042	0.839	0.002	0.99	0.684	0.068323	0.01	0.922	0.000740192	0.87	0.684	0.0605428	0.44	0.684	0.0315638
NLV	0	1	0	1.526	0.227	0.052	0.226	0.638	0.008	1.77	0.194	0.059	0.144	0.707	0.005	2.439	0.13	0.08	2.059	0.162	0.069	0.099	0.866	0.00727995	0.03	0.866	0.00221729	1.86	0.368	0.121094	6.57	0.064	0.327354
